# Supplementary material for: CYFIP1 overexpression increases fear response in mice but does not affect social or repetitive behavioral phenotypes
Source: Mol Autism. 2019 Jun 7;10:25. doi: 10.1186/s13229-019-0278-0 (PMC6555997; doi:10.1186/s13229-019-0278-0)
Supplement: Supplementary file 3 — Table S1. Number of animals for molecular characterization of CYFIP1 OE Mice. Table S2. SHIRPA scoring criteria and results. Table S3. Mouse age, sex, number, and statistics used for behavioral experiments. Table S4. List of differentially expressed genes from RNA sequencing of the basolateral amygdala. Table S5. WGCNA GO-term enrichment for RNA sequencing of the basolateral amygdala. (XLSX 82 kb) [file 13229_2019_278_MOESM3_ESM.xlsx]

## Sheet: S1 qPCR and WB Ns
Table S1: Numer of animals for molecular characterization of CYFIP1 OE Mice
		WT		Tg #1		WT		Tg #2
Figure 1 and Figure 4		Males (n)	Females (n)	Males (n)	Females (n)	Males (n)	Females (n)	Males (n)	Females (n)
qPCR	CYFIP1 in CX	5	5	5	4	4	5	5	5
	CYFIP1 in HP	4	4	5	5	4	4	4	4
	CYFIP1 in BLA	4	4	3	5	4	4	4	5
WB	CYFIP1 in CX	4	4	4	3	3	6	3	8
	CYFIP1 in HP	4	4	5	5	4	4	4	5
	CYFIP1 in BLA	4	2	4	3	5	5	5	5
Figure S2:
WB	CYFIP1 in CX at p21	4	4	5	5	4	4	4	4
Table S1: This table provides the number of animals and their sex in each Tg line used for the western blot and qPCR analysis.

## Sheet: S2 SHIRPA
Table S2: SHIRPA Scoring Criteria and Results
Test	WT	Tg #1	WT	Tg #2	Scoring Criteria
Body Position	3.90909	3.90476	3.79412	3.71875	0-Completely flat, 1-Lying on side, 2-Lying prone, 3-Sitting or standing, 4-Rearing on hind legs, 5-Repeated vertical leaping
Spontaneous Activity	1.48485	1.21429	1	1	0-None, resting, 1-Casual scratch, groom, slow movements 2-Vigorous scratch, groom, moderate movement, 3-Vigorous rapid/dart movement, 4-Extremely vigorous rapid/dart movement
Respiration Rate	2	2	2	2	0-Gasping, irregular, 1-Slow,shallow, 2-Normal, 3-Hyperventilation
Tremor	0	0	0	0	0-None, 1-Mild, 2-Marked
Urination	0.272727	0.190476	0	0	0- None, 1 - Yes
Defecation	1.57576	1.28571	0.823529	0.90625	Count
Transfer Arousal	3.66667	3.42857	3.41176	3.375	1-Prolonged Freeze, then slight movement, 2-Extended freeze, then moderate movement, 3-Brief freeze, then active movement, 4-Barely freeze, immediate movement, 5-No freeze, immediate movement, 6-Extremely excited (manic)
Locomotor Activity	34.3939	32.6905	29.3235	28.25	Squares entered within 30s
Palpebral Closure	0	0	0	0	0-Eyes wide open, 1-Eyes half-closed, 2-Eyes closed
Piloerection	0	0	0.0294118	0	0-None, 1-Coat stood on end
Startle Response	1.0303	1	1	1	0-None, 1- Preyer reflex (flick of pinnae), 2-Jump <1cm, 3-Jump >1cm
Gait	0	0	0	0	0-Normal, 1-Fluid but abnormal, 2-Limited movement only, 3-Incapacity
Pelvic Elevation	2	2	2	2	0-Markedly flattened, 1-Barely touches, 2-Normal (3mm), 3-Elevated (>3mm)
Tail Elevation	1	1	1	1	0-Dragging, 1-Horizontally extended, 2-Elevated/Straub Tail
Touch Escape	1.24242	1.07143	1.41176	1.34375	0-No response, 1-Mild (escape to firm stroke), 2-Moderate (rapid response to light stroke), 3-Vigorous (escape response to approach)
Positional Passivity	0	0	0	0	0-Struggles when held by tail, 1-Struggles when held by neck, 2-Struggles when laid supine, 3-Struggles when held by hind legs, 4-No struggle
Trunk Curl	1	1	1	1	0-present, 1-absent
Limb grasping	1	1	1	1	0-present, 1-absent
Abnormal Behavior	0.969697	1	1	1	0-present, 1-absent
Visual Placing	3.15152	3.2381	3.64706	3.4375	0-None, 1-Upon nose contact, 2-Upon vibrissae contact, 3-Before vibrissae contact (18mm), 4-Early vigorous extension (25mm)
Whisker Brush	2.39394	2.42857	2.44118	2.21875	0-No response, 1-Response to vigorous brushing, 2-Response to mild brushing, 3-Response to initial touch
Whisker placement	1.81818	1.85714	2.08824	1.78125	0-None, 1-Upon head contact, 2-Upon vibrissae contact, 3-Before vibrissae contact
Grip Strength	1.72727	2.02381	2.08824	2.15625	0-None, 1-Slight grip, semi-effective, 2-Moderate grip, effective, 3-Active grip, effective, 4-Unusually effective
Body Tone	1	1	1	1	0-Flaccid, no return to normal, 1-Slight resistance, 2-Extreme resistence, boardlike
Pinna reflex	1	1	0.970588	0.96875	0-None, 1-Active reaction, brisk flick, 2-Hyperactive, repetitive flick
Corneal reflex	1	1	1	1	0-None, 1-Active single eye blink, 2-Multiple eye blink
Toe Pinch	1.93939	2.09524	2.79412	2.53125	0-None, 1-Slight withdrawal, 2-Moderate withdrawal, not brisk, 3-Brisk, rapid withdrawal, 4-Very brisk rapid extension and flexion
Wire Manoeuvre	0.75	0.428571	0.5	0.4375	0-Active grip with hindlegs, 1-Difficulty to grasp with hindlegs, 2-Unable to grasp with hindlegs, 3-Unable to lift hindlegs, falls within seconds, 4-Falls immediately
Body Length (cm)	9.00303	8.91905	8.98824	9.03125	From tip of nose to base of tail
Skin color	1	1	1	1	0-Blanched, 1-Pink, 2-Bright, deep red flush
Limb Tone	1	1	1.02941	1.03125	0-No resistence, 1-Slight resistence, 2-Moderate resistence, 3-Marked resistence, 4-Extreme resistence
Abdominal Tone	1	1	1	1	0-Flaccid, no return of body to normal, 1-Slight resistence, 2-Extreme resistence, boardlike
Lacrimation	0	0	0	0	0-None, 1-Present
Salivation	0	0	0	0	0-None, 1-Slight margin of submaxillary area, 2-Wet zone entire sub-maxillary area
Penlight Vision	1	1	1	1	0-No response, 1-Pupil dilation, 2-Rapid blinking
Righting Reflex	0	0	0	0	0-No impairment, 1-Lands on side, 2-Lands on back, 3-Fails to right when placed on back
Contact Righting Reflex	1	1	1	1	0-Absent, 1-Present
Negative Geotaxis	0.25	0.333333	0	0.125	0-Turns and climbs on grid, 1-Turns but then freezes, 2-Moves, but fails to turn, 3-Does not move within 30 seconds, 4-Falls off
Fear	0.030303	0	0.0294118	0	0-None, 1-Freezing during transfer arousal
Irritability	0.030303	0	0.0588235	0	0-None, 1-Struggle during supine restraint
Aggression	0	0	0.0294118	0	0-None, 1-Provoked biting or attack
Table S2: This table contains the results from the SHIRPA analysis which is used to assess transgenic mice for abnormal basic behaviors. Neither of our transgenic lines were significantly different than the WTs for any of the parameters examined during this screen.

## Sheet: S3 Behavior Ns
Table S3: Mouse age, sex, number, and statistics used for behavioral experiments
			WT		Tg #1		WT		Tg #2
	Test	Age of Mice (days)	Males (n)	Females (n)	Males (n)	Females (n)	Males (n)	Females (n)	Males (n)	Females (n)	Statistical Test
Figure 2	USVs	p3	15	5	8	9	15	11	8	14	2A: Student's T-test
	USVs	p5	13	12	8	15	9	11	13	4	2A: Student's T-test
	USVs	p7	8	6	4	8	12	8	8	7	2A: Student's T-test
	USVs	p9	13	2	9	7	12	9	9	11	2A: Student's T-test
	USVs	p12	7	3	7	4	6	6	8	8	2A: Student's T-test
	Three Chamber Social	p67-87	15	11	16	15	14	15	18	12	2B: Three way ANOVA, 2C: Two-way ANOVA
	Home Cage Behavior	p44-49	16	11	15	8	10	12	11	8	2D and 2E: Two-way ANOVA
	Y Maze	p50-60	10	11	9	10	9	17	9	6	2F and 2G: Two-way ANOVA
Figure 3	Elevated plus maze	p82-87	14	7	11	9	8	8	5	7	3A: Three-way ANOVA
	Open Field Test	p48-54	14	10	13	9	5	8	12	6	3B: and 3C: Two-way ANOVA
	MWM	p150	10	10	10	11	14	16	9	8	3E: Two-way repeated measures ANOVA, 3F and 3G: Three-way ANOVA
Figure 4	Fear conditioning (day 1)	p85-p106	10	9	7	9	18	21	17	18	4B: Two-way repeated measures ANOVA
	Fear conditioning (days 2, 3, and 4)	p85-p106	10	9	7	9	20	21	19	18	4C and 4D: Two-way ANOVA
	Hotplate	p77-81	6	6	8	10	9	10	8	8	4E: Two-way ANOVA
	PPI	p145-150	15	13	17	14	13	14	10	9	4F: Two-way repeated measures ANOVA
Table S3: This table provides the age range at which each behavioral experiment was performed, the number and sex of mice asessed in each behavior, as well as the statistical test used for analysis.

## Sheet: S4 BLA list of DE genes
Table S4: List of differentially expressed genes from RNA sequencing of the basolateral amygdala
ENSEMBL Gene ID	MGI Symbol	logFC	pValue	FDR														inverse redundant	gene symbols
ENSMUSG00000103653	Gstp-ps	-30	2.22e-16	9.09e-13															Gabra1|Gpr26|Icam5|Ntsr2
ENSMUSG00000078377	Gm4294	-27.5096	2.22e-16	9.09e-13															Dcbld1|Tcerg1l|Zmat4
ENSMUSG00000085104	Gm11731	-9.35961	9.63e-05	0.0766932															Gabra1|Gabrg1|Gabrg2
ENSMUSG00000085063	Gm16024	-7.12331	0.000206487	0.116714
ENSMUSG00000078889	Gm14288	-5.10662	0.00203596	0.331995														inverse redundant	gene symbols
ENSMUSG00000068396	Rpl34-ps1	-5.03358	0.00135224	0.290067															Agt|H2-Aa|Sparc
ENSMUSG00000061272	Gm14173	-3.90335	0.00194327	0.327529														Glomerulonephritis	Agt|Cd24a|Gabra1|Gabrg2|H2-Aa|Il10ra|Nae1|Naip2|Nkx2-1|Slc6a11|Sparc|Syt4
ENSMUSG00000091780	Sco2	-3.55977	0.000825066	0.241837
ENSMUSG00000041945	Mfsd9	-3.44929	0.00162389	0.30954														inverse redundant	gene symbols
ENSMUSG00000036594	H2-Aa	-2.72871	0.00178482	0.319157															Adamts20|Adck1|Casq2|Col5a1|Gabrg1|Gabrg2|Gpc5|H2-Aa|Igfbp4|Il10ra|Il17rc|Mpzl1|Papln|Siae|Sparc
ENSMUSG00000040852	Plekhh2	-2.42236	4.01e-06	0.0131245															Atg4a|Gm28042|Man2a1|Pafah2
ENSMUSG00000023232	Serinc2	-2.39519	0.000282666	0.142334															Adamts20|Csmd3|Dcbld1|H2-Aa|Igfbp4|Igsf1|Il10ra|Mpzl1|Ntsr2|Papln|Sparc|Tenm2
ENSMUSG00000042842	Serpinb6b	-2.30065	0.00123094	0.280033
ENSMUSG00000097045	Gm26641	-2.20577	0.00107559	0.266892														inverse redundant	gene symbols
ENSMUSG00000097134	1110002J07Rik	-2.00729	4.43e-05	0.0545272														extracellular ligand-gated ion channel activity|gamma-aminobutyric acid signaling pathway	Gabra1|Gabrg1|Gabrg2
ENSMUSG00000050555	Hyls1	-1.97282	0.000953147	0.255418														GABA-A receptor activity|chloride channel activity|extracellular ligand-gated ion channel activity|gamma-aminobutyric acid signaling pathway	Cftr|Gabra1|Gabrg1|Gabrg2
ENSMUSG00000099876	Gm29650	-1.67497	0.00234	0.344803														GABA-A receptor activity|extracellular ligand-gated ion channel activity	Gabra1|Gabrg1|Gabrg2
ENSMUSG00000021702	Thbs4	-1.59585	0.00463449	0.441856														GABA-A receptor activity|chloride channel complex|extracellular ligand-gated ion channel activity|gamma-aminobutyric acid signaling pathway	Cftr|Gabra1|Gabrg1|Gabrg2
ENSMUSG00000026837	Col5a1	-1.54535	0.000341432	0.158573															Pisd|Slc6a11|Uxs1
ENSMUSG00000107009	6720475M21Rik	-1.50807	4.09e-05	0.0531411															Col5a1|Papln|Sparc|Thbs4
ENSMUSG00000097744	D030040B21Rik	-1.37309	0.000485725	0.18946														positive regulation of peptidyl-tyrosine phosphorylation	Agt|Cd24a|Thbs4
ENSMUSG00000041301	Cftr	-1.32819	0.00351974	0.40439														negative regulation of endopeptidase activity	Agt|Papln|Serpinb6b
ENSMUSG00000080631	Gm25507	-1.28982	0.00452525	0.438758														basement membrane	Adamts20|Col5a1|Gpc5|Hapln4|Papln|Sparc|Sparcl1|Thbs4
ENSMUSG00000070111	Gm10286	-1.2671	0.000955655	0.255661															Cd24a|Map2k5|Rffl
ENSMUSG00000084154	Gm15644	-1.24357	0.00233794	0.344725															Agt|Map2k5|Thbs4
ENSMUSG00000108119	Gm43891	-1.15064	0.00102316	0.261902														GABA-A receptor activity|gamma-aminobutyric acid signaling pathway	Gabra1|Gabrg1|Gabrg2
ENSMUSG00000021867	Tmem254b	-1.10747	0.00473487	0.444614															Agt|Fmo1|Mknk1
ENSMUSG00000072676	Tmem254a	-1.10747	0.00473487	0.444614															Aldh5a1|Syt4|Vamp1
ENSMUSG00000032089	Il10ra	-1.06906	0.00268223	0.364292														serine-type endopeptidase inhibitor activity	Agt|Papln|Serpinb6b
ENSMUSG00000027861	Casq2	-1.02783	0.00420733	0.429112															Aldh5a1|Gm28042|Inpp5a|Nkx2-1|Pisd|Serinc2
ENSMUSG00000104476	Gm38211	-0.932367	0.00427837	0.431353															Slc6a11|Syt4|Vamp1
ENSMUSG00000047139	Cd24a	-0.924806	0.00160625	0.308408															Cftr|Egr4|Sparc
ENSMUSG00000097814	Panct2	-0.887282	0.00437697	0.43438														regulation of tissue remodeling	Agt|Cd24a|Thbs4
ENSMUSG00000079418	Atg4a	-0.886184	0.00155217	0.304833															Syt4|Uso1|Vamp1
ENSMUSG00000026683	Nuf2	-0.876359	0.00298176	0.380208															Cd24a|Cebpb|Fmo1|Il10ra|Sparc
ENSMUSG00000030276	Ttll3	-0.844665	0.00220391	0.33939															Cd24a|Cd83|Map2k5
ENSMUSG00000100832	Gm29260	-0.82357	0.00189624	0.325147														positive regulation of T cell activation	Cd24a|Cd83|H2-Aa
ENSMUSG00000031373	Car5b	-0.823413	3.76e-05	0.0516472														regulation of lymphocyte differentiation	Cd24a|Cd83|H2-Aa
ENSMUSG00000096655	1700065D16Rik	-0.817541	0.00152358	0.302877															Aldh5a1|Chst2|Man2a1|Nanp|Uxs1
ENSMUSG00000022449	Adamts20	-0.812249	0.00239118	0.34672															Agt|Cd24a|Cops8|Magi3|Map2k5
ENSMUSG00000037535	1700021A07Rik	-0.789334	0.00392709	0.419738														response to cAMP	Calb1|Casq2|Cebpb|Cftr|Egr4|Gabra1|Il10ra|Il17rc|Lmo2|Map2k5|Naip2|Pgf|Sparc
ENSMUSG00000110382	Gm29895	-0.762749	0.00287937	0.374991														GABA-A receptor activity|extracellular ligand-gated ion channel activity|gamma-aminobutyric acid signaling pathway	Cd24a|Gabra1|Gabrg1|Gabrg2
ENSMUSG00000035413	Tmem98	-0.708429	0.00108012	0.267309
ENSMUSG00000020696	Rffl	-0.703247	0.00238455	0.346476
ENSMUSG00000037366	Pafah2	-0.697151	0.00360277	0.407702
ENSMUSG00000073415	Gm10501	-0.695057	0.00386384	0.417497														inverse redundant	gene symbols
ENSMUSG00000041608	Entpd3	-0.65023	0.00149483	0.30086															Col5a1|Dcbld1|Sparc|Wwc1
ENSMUSG00000010492	Uckl1os	-0.649218	0.00043322	0.179436
ENSMUSG00000026094	Stk17b	-0.640285	0.000573711	0.206104
ENSMUSG00000058444	Map2k5	-0.639203	0.000250379	0.132191
ENSMUSG00000068617	Efcab1	-0.62526	0.00475646	0.445196														inverse redundant	gene symbols
ENSMUSG00000104936	2610011E03Rik	-0.572369	0.00466977	0.442835															Adck1|Arhgap44|Chst2|Dcbld1|Gabra1|Gabrg2|Inpp5a|Nap1l5|Nkx2-1|Nova1|Nuf2|Nup35|Plekhf2|Zfp423
ENSMUSG00000023764	Sfi1	-0.570371	0.00186532	0.323534															Cftr|Csmd3|Igsf1|Magi3|Man2a1|Plekhf2
ENSMUSG00000084890	A830036E02Rik	-0.560337	0.000688333	0.224212															Det1|Gabra1|Rffl|Uxs1
ENSMUSG00000049336	Tenm2	-0.553549	4.99e-05	0.0565225															Arhgap44|Cftr|Dcbld1|Gabra1|Gabrg2|Inpp5a|Magi3|Nap1l5|Nkx2-1|Nova1|Nup35|Plekhf2|Zfp423
ENSMUSG00000026566	Mpzl1	-0.54429	0.000342016	0.158722
ENSMUSG00000019891	Dcbld1	-0.53905	0.00202478	0.331472
ENSMUSG00000023452	Pisd	-0.534215	0.00467191	0.442894
ENSMUSG00000033427	Upb1	-0.528262	0.00341229	0.39995
ENSMUSG00000024085	Man2a1	-0.514082	0.00275011	0.368078
ENSMUSG00000040125	Gpr26	-0.508559	4.18e-05	0.0535501
ENSMUSG00000032698	Lmo2	-0.504394	0.00464602	0.442177
ENSMUSG00000037148	Arhgap10	-0.483266	0.00385417	0.41715
ENSMUSG00000021453	Gadd45g	-0.44113	0.00345304	0.401655
ENSMUSG00000029428	Stx2	-0.436293	0.00474325	0.44484
ENSMUSG00000017493	Igfbp4	-0.380796	0.000136328	0.0883597
ENSMUSG00000079470	Utp14b	-0.380049	0.000445786	0.181947
ENSMUSG00000021519	Mterf3	-0.362789	0.00442951	0.435955
ENSMUSG00000018849	Wwc1	-0.354485	4.89e-05	0.0561874
ENSMUSG00000033389	Arhgap44	-0.339233	0.00223952	0.340853
ENSMUSG00000037824	Tspan14	-0.338167	0.0013972	0.293621
ENSMUSG00000017286	Glod4	-0.334117	0.00341798	0.40019
ENSMUSG00000021044	Adck1	-0.332841	0.00302137	0.382168
ENSMUSG00000057363	Uxs1	-0.31871	0.00199957	0.330277
ENSMUSG00000071341	Egr4	-0.317208	0.000672291	0.221884
ENSMUSG00000078765	U2af1l4	-0.302061	0.00390205	0.418857
ENSMUSG00000042548	Asxl1	-0.283339	0.00164043	0.310587
ENSMUSG00000029432	Nipsnap2	-0.276796	0.00123815	0.280589
ENSMUSG00000050022	Amz1	-0.259556	0.00356914	0.406373
ENSMUSG00000032174	Icam5	-0.243154	0.00335741	0.397613
ENSMUSG00000022300	Dcaf13	-0.234446	0.00357266	0.406513
ENSMUSG00000033350	Chst2	-0.175503	0.00323366	0.39216
ENSMUSG00000029309	Sparcl1	0.174633	0.00457546	0.440195
ENSMUSG00000100826	Snhg14	0.180597	0.00374275	0.413066
ENSMUSG00000034432	Cops8	0.208318	0.00169508	0.313947
ENSMUSG00000024261	Syt4	0.215054	0.0014113	0.294705
ENSMUSG00000058267	Mrps14	0.216716	0.00422857	0.429787
ENSMUSG00000040209	Zfp704	0.245028	0.00253168	0.355482
ENSMUSG00000031878	Nae1	0.248255	0.0048542	0.447785
ENSMUSG00000035936	Aldh5a1	0.250806	0.00229514	0.343071
ENSMUSG00000020436	Gabrg2	0.253919	0.00143879	0.296781
ENSMUSG00000022311	Csmd3	0.259387	0.00217852	0.338325
ENSMUSG00000055430	Nap1l5	0.261423	0.00125657	0.281993
ENSMUSG00000018999	Slc35b4	0.272426	0.0027583	0.368527
ENSMUSG00000010803	Gabra1	0.294646	5.52e-05	0.0581466
ENSMUSG00000020591	Ntsr2	0.317359	0.00330461	0.395318
ENSMUSG00000028222	Calb1	0.324472	0.00285709	0.373826
ENSMUSG00000021047	Nova1	0.33464	0.000625228	0.214684
ENSMUSG00000105683	Gm43487	0.354272	0.000569878	0.205434
ENSMUSG00000029407	Uso1	0.364464	4.41e-05	0.0544705
ENSMUSG00000044149	Nkrf	0.373868	0.00383578	0.416487
ENSMUSG00000023952	Gtpbp2	0.393336	0.00373145	0.412643
ENSMUSG00000071303	Rps8-ps1	0.398179	0.00424273	0.430235
ENSMUSG00000025477	Inpp5a	0.406148	0.00235185	0.345252
ENSMUSG00000001942	Siae	0.40639	0.00400362	0.422386
ENSMUSG00000026999	Nup35	0.450679	0.00131479	0.286993
ENSMUSG00000050188	Lsm10	0.459936	0.00203407	0.331907
ENSMUSG00000041594	Tmtc4	0.47169	0.00447697	0.437355
ENSMUSG00000052539	Magi3	0.483676	0.000129754	0.0867491
ENSMUSG00000045333	Zfp423	0.490678	0.00262908	0.361249
ENSMUSG00000022112	Gpc5	0.49779	0.00119211	0.276957
ENSMUSG00000049969	Plekhf2	0.506377	0.000948231	0.25494
ENSMUSG00000046807	Lrrc75b	0.510047	0.000586945	0.208383
ENSMUSG00000030307	Slc6a11	0.511952	0.00316808	0.389162
ENSMUSG00000018593	Sparc	0.532887	0.00455578	0.439635
ENSMUSG00000007594	Hapln4	0.538672	0.001753	0.317351
ENSMUSG00000028708	Mknk1	0.541374	0.0039465	0.420417
ENSMUSG00000032840	2410131K14Rik	0.54751	0.000279083	0.141255
ENSMUSG00000037492	Zmat4	0.563911	0.00164635	0.310958
ENSMUSG00000087267	4933427J07Rik	0.569923	0.00209353	0.334626
ENSMUSG00000040472	Rabggta	0.591626	6.73e-05	0.0642347
ENSMUSG00000075486	Commd6	0.593771	0.000320047	0.152964
ENSMUSG00000036249	Rbm43	0.598114	0.0041746	0.428062
ENSMUSG00000001260	Gabrg1	0.616064	0.000140051	0.0892288
ENSMUSG00000019232	Etnppl	0.618912	0.00376727	0.413979
ENSMUSG00000030610	Det1	0.626388	0.00324542	0.39269
ENSMUSG00000097247	1500012K07Rik	0.635801	0.00288532	0.3753
ENSMUSG00000050846	Zfp623	0.649781	0.00301949	0.382076
ENSMUSG00000049285	Mblac1	0.650104	0.00472189	0.444262
ENSMUSG00000099689	Zfp383	0.650465	5.74e-05	0.0587305
ENSMUSG00000015396	Cd83	0.686301	0.00304647	0.383394
ENSMUSG00000061859	Patj	0.696988	0.00320392	0.39081
ENSMUSG00000040181	Fmo1	0.7028	0.00199441	0.33003
ENSMUSG00000030337	Vamp1	0.70921	0.000811472	0.240244
ENSMUSG00000033966	Cdkl4	0.711185	0.00172101	0.31549
ENSMUSG00000107584	Gm18716	0.731085	0.00479455	0.446214
ENSMUSG00000070834	Gm13015	0.781849	0.000123735	0.0851828
ENSMUSG00000095115	Itpripl2	0.786265	0.000660248	0.220095
ENSMUSG00000042246	Tmc7	0.794001	0.00160667	0.308436
ENSMUSG00000091002	Tcerg1l	0.823466	0.00291615	0.37689
ENSMUSG00000007589	Tinf2	0.854108	0.000804288	0.239389
ENSMUSG00000060427	Zfp868	0.882624	0.00209287	0.334597
ENSMUSG00000001496	Nkx2-1	0.895977	0.000945244	0.254648
ENSMUSG00000030281	Il17rc	0.908524	0.000744465	0.231901
ENSMUSG00000071252	2210408I21Rik	0.980631	0.00189574	0.325121
ENSMUSG00000004791	Pgf	1.03069	0.00351928	0.404372
ENSMUSG00000021223	Papln	1.04992	0.0023917	0.346739
ENSMUSG00000031283	Chrdl1	1.05448	0.00185365	0.322916
ENSMUSG00000031980	Agt	1.0598	0.00364723	0.409436
ENSMUSG00000103885	Gm37006	1.14798	0.000142493	0.0897831
ENSMUSG00000042064	Myo3b	1.18691	0.00124307	0.280967
ENSMUSG00000056501	Cebpb	1.19129	0.000693171	0.224903
ENSMUSG00000058743	Kcnj14	1.27901	0.000978879	0.257871
ENSMUSG00000031111	Igsf1	1.28865	9.92e-05	0.077686
ENSMUSG00000032495	Lrrc2	1.28951	0.000460632	0.184819
ENSMUSG00000078945	Naip2	1.29041	0.00415443	0.427409
ENSMUSG00000021904	Sema3g	1.34924	0.00039251	0.170768
ENSMUSG00000053552	Ebf4	1.37223	0.000794555	0.238217
ENSMUSG00000103123	Gm37390	1.42444	0.00116189	0.274472
ENSMUSG00000106927	Gm43598	1.46701	0.000419983	0.176711
ENSMUSG00000036995	Asap3	1.62921	0.00394491	0.420361
ENSMUSG00000108070	Gm43872	1.65712	0.00238512	0.346497
ENSMUSG00000001988	Npas1	1.68393	8.14e-05	0.0708537
ENSMUSG00000104803	Gm43108	1.69622	0.000480117	0.188445
ENSMUSG00000108014	Gm44380	1.69622	0.000480117	0.188445
ENSMUSG00000104581	Gm42497	1.75838	0.000969288	0.256966
ENSMUSG00000082062	Ftl2-ps	2.07164	0.0039008	0.418813
ENSMUSG00000033852	Gm28042	3.44519	0.000137078	0.0885373
ENSMUSG00000053916	Nanp	3.73452	0.00387593	0.417929
ENSMUSG00000080888	Gm14387	4.54472	0.00099013	0.258917
ENSMUSG00000044424	Gm9493	5.40283	0.00102143	0.261748
ENSMUSG00000091233	Gm6434	6.3569	0.00122344	0.279448
ENSMUSG00000086949	Gm13066	10.9939	0.000289759	0.144438
ENSMUSG00000062458	Gm8623	12.7465	2.24e-05	0.0417401
ENSMUSG00000078249	Hmga1b	13.2969	1.06e-05	0.0272956
ENSMUSG00000103318	Gm38356	26.3517	2.22e-16	9.09e-13
ENSMUSG00000091228	Gm20390	30	2.22e-16	9.09e-13
Table S4: The list of differentially expressed (DE) genes from RNA sequencing analysis of the basolateral amygdala sorted by log fold change (logFC). This list includes all DE genes with a pvalue less than 0.005.

## Sheet: S5 BLA WGCNA GOterm Enrichment
Table S5: WGCNA GO-Term enrichment for RNA sequencing of the basolateral amygdala
Module	GO-Terms	GO ID	Category	Number Changed	Number Measured	Number in Gene Set	Percent Changed	Percent Present	Z Score	PermuteP	AdjustedP	Gene Symbols
blue	hydrogen ion transmembrane transporter activity	GO:0015078	molecular_function	21	83	103	25.3012	80.5825	5.80453	0	0.208286	Atp5c1|Atp5d|Atp5g1|Atp5k|Atp5o|Atp6v0a2|Atp6v0b|Atp6v0e|Atp6v1f|Chchd7|Cox10|Cox4i1|Cox5a|Cox5b|Cox7a2|Cox8a|Slc9a5|Uqcr11|Uqcrh|Uqcrq|mt-Co3
blue	lipid homeostasis	GO:0055088	biological_process	12	54	83	22.2222	65.0602	3.84283	0.0009	0.52488	Apoc4|Apoe|Cyp7a1|Fitm2|Lrp5|Lyst|Mlxipl|Npc1|Nr1h2|Pold1|Slco1a6|Usf2
blue	proton transport	GO:0015992	biological_process	12	56	72	21.4286	77.7778	3.69471	0.0008	0.52488	Atp5c1|Atp5d|Atp5g1|Atp5j2|Atp5k|Atp5o|Atp6v0a2|Atp6v0b|Atp6v0e|Atp6v1f|Hvcn1|Nox1
blue	inositol phosphate-mediated signaling	GO:0048016	biological_process	8	32	54	25	59.2593	3.53449	0.0025	0.937286	Cxcr2|Grm1|Itpr2|Ntsr2|P2ry1|Plce1|Rcan2|Tgm2
blue	cytokine receptor activity	GO:0004896	molecular_function	8	33	60	24.2424	55	3.42914	0.0026	0.937286	Cx3cr1|Cxcr2|Il17rc|Il1rap|Il1rl1|Il2rb|Il4ra|Lifr
blue	purine ribonucleoside triphosphate biosynthetic process	GO:0009206	biological_process	9	42	53	21.4286	79.2453	3.19803	0.0029	0.95087	Atp5c1|Atp5d|Atp5g1|Atp5j2|Atp5k|Atp5o|Chchd10|Nme7|Rp2h
blue	positive regulation of lipase activity	GO:0060193	biological_process	10	49	79	20.4082	62.0253	3.19193	0.0038	1	Cxcr2|Fgfr3|Gna13|Grm1|Lmf1|Nr1h2|Ntsr2|P2ry1|Plce1|Tgm2
blue	energy derivation by oxidation of organic compounds	GO:0015980	biological_process	12	64	88	18.75	72.7273	3.16084	0.0035	1	Akt2|Cox10|Fastkd2|Fxn|Pgm2|Phka1|Phkb|Ppp1r3c|Pygb|Pygl|Pygm|mt-Co3
blue	metal cluster binding	GO:0051540	molecular_function	11	58	64	18.9655	90.625	3.06886	0.0046	1	Ciapin1|Ddx11|Dpyd|Fech|Fxn|Glrx5|Mocs1|Ndufs7|Nubp1|Nubpl|Pold1
blue	regulation of protein ubiquitination	GO:0031396	biological_process	17	110	125	15.4545	88	2.87439	0.0061	1	Aimp2|Fbxo2|Fbxo5|Fgfr3|Hspa5|Nxn|Prmt3|Psmd10|Rasd2|Sufu|Sumo3|Tonsl|Topors|Trib2|Trim67|Ube2s|Ubxn2a
blue	heme binding	GO:0020037	molecular_function	13	77	181	16.8831	42.5414	2.86436	0.0069	1	Cyb5d2|Cyb5r4|Cyc1|Cygb|Cyp2s1|Cyp2u1|Cyp7a1|Fech|Gm10053|Hba-a1|Hba-a2|Nenf|Pgrmc2
blue	cofactor binding	GO:0048037	molecular_function	30	238	307	12.605	77.5244	2.6169	0.011	1	Acbd3|Ahcy|Ahcyl2|Aifm1|Aspdh|Ccbl2|Cyb5r4|Dctn1|Dcxr|Decr1|Dpyd|Fdxr|Fmo1|G6pdx|Gapdh|Got2|Hadha|Idh3g|Mical1|Ndor1|Ndufa9|Ndufs7|Pygb|Pygl|Pygm|Sdr39u1|Smox|Th|Tyms|Vkorc1
blue	monooxygenase activity	GO:0004497	molecular_function	8	47	141	17.0213	33.3333	2.27023	0.0271	1	Cyp2s1|Cyp2u1|Cyp7a1|Fmo1|Impdh1|Mical1|Ndor1|Th
blue	antioxidant activity	GO:0016209	molecular_function	8	48	69	16.6667	69.5652	2.20381	0.0288	1	Apoe|Cygb|Gpx1|Gstt1|Nxn|Sod1|Sod3|Trp53inp1
blue	cell redox homeostasis	GO:0045454	biological_process	9	57	66	15.7895	86.3636	2.15821	0.0362	1	Aifm1|Ddit3|Egln2|Glrx5|Gpx1|Mien1|Pdia4|Sh3bgrl2|Tmx2
blue	response to amino acid stimulus	GO:0043200	biological_process	9	57	77	15.7895	74.026	2.15821	0.0306	1	Atp6v0e|Cebpb|Col16a1|Lamtor4|Lamtor5|Rela|Rps6kb1|Rragb|Ubr2
blue	cellular response to amine stimulus	GO:0071418	biological_process	8	49	61	16.3265	80.3279	2.13898	0.0355	1	Cebpb|Col16a1|Gabra1|Gabrb2|Lamtor4|Lamtor5|Rragb|Ubr2
blue	ribonucleoprotein binding	GO:0043021	molecular_function	10	66	70	15.1515	94.2857	2.13202	0.0315	1	Bop1|Cd2bp2|Ddx3x|Eif6|Hspa5|Imp4|Rnf135|Srp68|Srp72|Wdr12
blue	amino acid binding	GO:0016597	molecular_function	9	58	75	15.5172	77.3333	2.10071	0.0358	1	Ddah1|Gpx1|Gstm5|Kars|Prmt3|Rars|Th|Tyms|Ubr2
blue	voltage-gated cation channel activity	GO:0022843	molecular_function	14	103	137	13.5922	75.1825	2.08273	0.0424	1	Cacna1i|Cngb1|Hvcn1|Kcna2|Kcnc1|Kcnc3|Kcne1l|Kcnj1|Kcnj14|Kcnq2|Nox1|Ryr1|Scn1a|Scn5a
blue	negative regulation of programmed cell death	GO:0043069	biological_process	45	421	562	10.6888	74.911	2.03536	0.0443	1	Aamdc|Apoe|Atp7a|Btc|Cebpb|Ciapin1|Crlf1|Cxcr2|Dad1|Dapk1|Dcps|Ddb1|Ddx3x|Faim|Foxo1|Foxo4|Fxn|Gabrb2|Gpx1|Grik2|Hipk2|Hspa5|Il2rb|Lamtor5|Mapk8ip1|Mical1|Mien1|Mitf|Mt1|Nes|Nfe2l2|Npy5r|Phb|Pik3r1|Pou3f3|Prkca|Psmd10|Rela|Rps6|Rps6kb1|Sod1|Sphk2|Thoc6|Ucp2|Vegfb
brown	ensheathment of neurons	GO:0007272	biological_process	22	59	64	37.2881	92.1875	11.0087	0	0.0251379	Arhgef10|Aspa|Cldn11|Cntn2|Gal3st1|Gjc3|Hexb|Jam3|Kcnj10|Lama2|Lpar1|Mal|Mbp|Myrf|Olig2|Pllp|Plp1|Pmp22|Qk|Serinc5|Tspan2|Ugt8a
brown	organic acid biosynthetic process	GO:0016053	biological_process	28	175	234	16	74.7863	6.37506	0	0.0251379	Abhd5|Adi1|Aldh7a1|Ass1|Brca1|Carns1|Degs1|Elovl1|Elovl5|Elovl7|Fa2h|Fads6|Gamt|Gatm|Glul|Gss|H2-Ke6|Hoga1|Mat2a|Padi2|Phgdh|Plp1|Psat1|Ptgds|Qk|Rimkla|Scd1|Scd2
brown	amine biosynthetic process	GO:0009309	biological_process	20	113	148	17.6991	76.3514	5.92133	0	0.0251379	Adi1|Aldh7a1|Amd1|Ass1|Carns1|Ddc|Gamt|Gata3|Gatm|Glul|Gpr37|Gss|Mat2a|Padi2|Pcyt2|Phgdh|Psat1|Rimkla|Slc5a7|Slc6a11
brown	negative regulation of cell projection organization	GO:0031345	biological_process	16	82	90	19.5122	91.1111	5.77418	0	0.0251379	Cit|Dguok|Fkbp4|Gfap|Itgb1|Kank1|Lpar1|Map4k4|Mbp|Plxnb3|Pmp22|Prkcd|Snapin|Spg20|Spp1|Wnt3
brown	regulation of neurogenesis	GO:0050767	biological_process	45	405	493	11.1111	82.1501	5.31914	0	0.0251379	Aspa|Chd7|Cit|Cntn2|Ctnna1|Dguok|Dusp10|Ednrb|Fkbp4|Gata3|Gfap|Gpr37l1|Gprc5b|Il6st|Itgb1|Kank1|Kif13b|Klk6|Kndc1|Lpar1|Map4k4|Mbp|Nefm|Ntrk1|Olig2|Pmp22|Ptprd|Rap1a|Rnd2|S1pr5|Sall1|Serpinf1|Shox2|Slc39a12|Smo|Snapin|Sox10|Sox8|Spg20|Spp1|Tcf7l2|Wnt3|Zeb1|Zfhx3|Zfp536
brown	sphingolipid metabolic process	GO:0006665	biological_process	13	78	96	16.6667	81.25	4.50441	0	0.0251379	Cerk|Cers2|Cln8|Degs1|Elovl1|Fa2h|Gal3st1|Hexb|Map7|Sgpp2|Smpdl3a|St8sia6|Ugt8a
brown	regulation of cell shape	GO:0008360	biological_process	13	80	101	16.25	79.2079	4.3951	0	0.0251379	Cdc42ep1|Cdc42ep2|Epb4.1l3|Ermn|Gna12|Hexb|Myl12a|Palm2Akap2|Rhoq|Rhou|S100b|Sh3kbp1|Shroom3
brown	regulation of smoothened signaling pathway	GO:0008589	biological_process	9	47	54	19.1489	87.037	4.25428	0	0.0251379	Ctnna1|Fgfr2|Gpr37l1|Hhip|Rora|Sall1|Shox2|Smo|Zic1
brown	aging	GO:0007568	biological_process	20	157	203	12.7389	77.3399	4.19735	0	0.0251379	Agt|Apod|Cnp|Cryab|Ctnna1|Ddc|Ednrb|Gjb6|Gsn|Gss|Kcne2|Litaf|Mbp|Ndufs6|Nqo1|Ntrk1|Prkcd|Serpinf1|Slc32a1|Tacr3
brown	homeostasis of number of cells	GO:0048872	biological_process	11	72	103	15.2778	69.9029	3.79865	0.0005	0.099863	Gata2|Gata3|Jam3|Lipa|Map7|Pmaip1|Prdx1|Rassf2|Rpa1|Rps17|Tnfsf13b
brown	negative regulation of cell cycle	GO:0045786	biological_process	18	154	189	11.6883	81.4815	3.57062	0.0003	0.0652836	Apbb2|Cdkn1b|Cgrrf1|Dst|Fbxo7|Fgfr2|Gata3|Hepacam|Kat2b|Mad1l1|Notch2|Phgdh|Pla2g16|Pmp22|Rhob|Tcf7l2|Tom1l1|Zfhx3
brown	response to osmotic stress	GO:0006970	biological_process	8	48	59	16.6667	81.3559	3.52957	0.0013	0.199516	Agt|Aqp4|Map7|Slc12a2|Tacr3|Tsc22d3|Tsc22d4|Ybx3
brown	regulation of skeletal muscle tissue development	GO:0048641	biological_process	8	53	67	15.0943	79.1045	3.197	0.0034	0.34425	Megf10|Shox2|Smyd1|Sox8|Tcf7l2|Tsc22d3|Ybx3|Zfhx3
brown	sodium ion transmembrane transporter activity	GO:0015081	molecular_function	8	53	81	15.0943	65.4321	3.197	0.0024	0.28682	Atp1a2|Cpox|Slc10a4|Slc28a3|Slc32a1|Slc4a4|Slc5a7|Slc6a11
brown	oxidation-reduction process	GO:0055114	biological_process	51	642	924	7.94393	69.4805	3.08361	0.0041	0.392538	4930529M08Rik|Abcd3|Acadvl|Adi1|Adipor2|Ado|Aldh1a1|Aldh7a1|Cpox|Cyp27a1|Cyp4f16|Degs1|Dhrs1|Fa2h|Fads6|Fdx1|Fth1|Gaa|Gbe1|Grhpr|Gstk1|H2-Ke6|Hhip|Hr|Hsdl2|Il6st|Ivd|Ldhb|Mthfd2|Ndufb10|Ndufb2|Ndufb5|Ndufs4|Ndufs6|Nmral1|Nqo1|Ogdh|P4ha3|Phgdh|Phyhd1|Plod1|Prdx1|Prdx6|Qdpr|S100b|Sccpdh|Scd1|Scd2|Slc25a13|Taldo1|Tcf7l2
brown	inner ear development	GO:0048839	biological_process	7	45	63	15.5556	71.4286	3.08346	0.005	0.421387	Cdkn1b|Gata3|Gjb6|H2-DMa|Myo6|Ptpn11|Sparc
brown	sensory perception of sound	GO:0007605	biological_process	10	76	117	13.1579	64.9573	3.07513	0.0027	0.307547	Aqp4|Cdkn1b|Chd7|Col11a2|Gjb6|Gjc3|Hexb|Lrig1|Myo6|Tprn
brown	regulation of localization	GO:0032879	biological_process	84	1165	1557	7.2103	74.8234	3.07084	0.0155	0.795739	Abca2|Abhd5|Adipor2|Agt|Amotl1|Anxa4|Apln|Apod|Arfip1|Cacna1h|Cacna2d2|Cacna2d4|Car2|Cdkn1b|Chd7|Clcn5|Clic4|Cnksr3|Crhr1|Cryab|Csk|Ctnna1|Dock10|Ednrb|Erbb3|Fgf1|Fis1|Gab1|Gata2|Gata3|Gfap|Ghsr|Glul|Gna12|Gpld1|Gpm6b|Gstm7|Hcn2|Hdac8|Hspb1|Il33|Irf3|Itgb1|Jam3|Kank1|Kcnj10|Kcnk13|Kif5b|Lama2|Lamp1|Lgi3|Litaf|Lpar1|Mad1l1|Map4k4|Mcam|Mtmr2|Mtus1|Myo6|Picalm|Pim3|Plxnb3|Prdx1|Prr5l|Ptp4a1|Ptpn11|R…
brown	phospholipid metabolic process	GO:0006644	biological_process	19	186	219	10.2151	84.9315	3.02466	0.0012	0.1944	Abhd5|Cd81|Cln8|Gpld1|Hexb|Inpp5f|Lcat|Mboat1|Mtmr2|Pcyt2|Pgap2|Piga|Pigh|Pik3c2g|Pip4k2a|Pip5kl1|Pla2g16|Serinc5|Smpdl3a
brown	solute	GO:0015294	molecular_function	7	46	75	15.2174	61.3333	3.01498	0.0048	0.416571	Slc10a4|Slc12a2|Slc28a3|Slc32a1|Slc4a4|Slc5a7|Slc6a11
brown	organ development	GO:0048513	biological_process	60	789	1110	7.60456	71.0811	2.99925	0.0109	0.65132	Adipor2|Agt|Aldh1a1|Anxa4|Apod|Bag3|Bmi1|Car2|Cd9|Chat|Chd7|Col9a3|Crhr1|Cryab|Csk|Ctnna1|Ddr1|Ebp|Fgf1|Fgfr2|Fkbp4|Gab1|Gata2|Gata3|Id1|Igsf3|Il11ra1|Kcne2|Lhx8|Lipa|Llgl1|Ndufs4|Notch2|Notch4|Pfkfb3|Picalm|Plekha1|Ptpn11|Qdpr|Rpa1|Sall1|Sepp1|Sept4|Serpinf1|Slc6a11|Smo|Smyd1|Sox6|Sox8|Sp1|Sparc|Syf2|Tcf7l2|Traf4|Tspan2|Ybx3|Zeb1|Zfhx3|Zic1|Zic3
brown	organic anion transport	GO:0015711	biological_process	6	37	52	16.2162	71.1538	2.97497	0.0054	0.442315	Cln8|Kcnj10|Mpc1|Slc25a10|Slc25a13|Slc4a4
brown	humoral immune response	GO:0006959	biological_process	5	29	88	17.2414	32.9545	2.87996	0.0098	0.610615	Bmi1|C4b|C4bp|Gata3|Notch2
brown	nitrogen compound transport	GO:0071705	biological_process	13	116	167	11.2069	69.4611	2.86176	0.0022	0.269546	Cln8|Ddc|Gjb1|Kcnj10|Slc25a13|Slc28a3|Slc29a1|Slc32a1|Slc38a1|Slc38a9|Slc44a1|Slc5a7|Slc6a11
brown	negative regulation of multicellular organismal process	GO:0051241	biological_process	21	220	345	9.54545	63.7681	2.84624	0.0033	0.341234	Agt|Anxa5|Apln|Apod|Arrdc3|Atp1a2|Bche|Cd59a|Csk|Dusp10|Gata3|Ghsr|Il33|Mrvi1|Mtmr2|Ngfr|Otud7b|Smo|Sox8|Tnnt1|Wnk1
brown	endopeptidase inhibitor activity	GO:0004866	molecular_function	9	70	188	12.8571	37.234	2.83784	0.0047	0.412807	Agt|C4b|Itih3|Itih5|Megf10|Serpinb1a|Serpinf1|Timp3|Timp4
brown	regulation of system process	GO:0044057	biological_process	32	376	501	8.51064	75.0499	2.83368	0.0046	0.406473	Adk|Agt|Apln|Atp1a2|Bche|Cacna2d2|Car2|Chat|Cntn2|Crhr1|Ednrb|Gaa|Gfap|Ghsr|Glul|Gpm6b|Kcne2|Kcnj10|Lama2|Mrvi1|Mtmr2|Myo6|Myrf|Ntrk1|Plcl1|Ptpn11|Rap1a|S100b|Tacr3|Tcf7l2|Tnnt1|Wnk1
brown	negative regulation of endopeptidase activity	GO:0010951	biological_process	8	60	167	13.3333	35.9281	2.79154	0.0061	0.465644	Agt|C4b|Itih3|Itih5|Serpinb1a|Serpinf1|Timp3|Timp4
brown	sodium ion transport	GO:0006814	biological_process	10	83	128	12.0482	64.8438	2.76128	0.0044	0.40095	Atp1a2|Atp1b2|Cpox|Hcn2|Slc10a4|Slc12a2|Slc38a1|Slc38a9|Slc4a4|Slc5a7
brown	response to hormone stimulus	GO:0009725	biological_process	38	470	678	8.08511	69.3215	2.75998	0.0079	0.523555	Abca2|Adipor2|Aldh1a1|Aqp4|Bche|Cacna1h|Car2|Cdkn1b|Crhr1|Cryab|Csk|Ctnna1|Ctss|Esrrg|Gata3|Gatm|Ghsr|Gpld1|Itgb1|Kat2b|Kcnj10|Lpin1|Mbp|Mtus1|Nqo1|Ptgds|Ptpn11|Qdpr|Rab31|Rhoq|Rora|S100b|Serpinf1|Soga1|Sparc|Spp1|Tacr3|Timp4
brown	lipid modification	GO:0030258	biological_process	12	108	144	11.1111	75	2.71582	0.0041	0.392538	Abcd3|Acadvl|Adipor2|Cerk|Fa2h|Lcat|Mtmr2|Pik3c2g|Pip4k2a|Pip5kl1|Scd1|Ugt8a
brown	inner ear morphogenesis	GO:0042472	biological_process	6	41	71	14.6341	57.7465	2.67873	0.0099	0.614221	Chd7|Fgfr2|Gata2|Gata3|Myo6|Zic1
brown	vitamin binding	GO:0019842	molecular_function	10	86	122	11.6279	70.4918	2.63632	0.0073	0.506535	Accs|Ddc|Etnppl|Got1l1|Ilvbl|Ogdh|P4ha3|Phykpl|Plod1|Psat1
brown	regulation of angiogenesis	GO:0045765	biological_process	12	113	172	10.6195	65.6977	2.54396	0.0057	0.460011	Agt|Cd59a|Fgf1|Gata2|Hhip|Hspb1|Id1|Ntrk1|Rhob|Rnh1|Serpinf1|Tspan12
brown	Ras guanyl-nucleotide exchange factor activity	GO:0005088	molecular_function	11	101	116	10.8911	87.069	2.52645	0.0074	0.506535	Als2cl|Arhgef10|Dennd4b|Dennd5a|Dock10|Kndc1|Mcf2|Plekhg1|Plekhg3|Rap1a|St5
brown	identical protein binding	GO:0042802	molecular_function	57	788	1001	7.2335	78.7213	2.51739	0.0404	0.87551	Abcd3|Adipor2|Adssl1|Aldh1a1|Als2cl|Amotl1|Anxa4|Arfip1|Bcas1|Bche|Bnip3l|Cldn11|Cldn12|Cpox|Cpq|Cryab|Csk|Daam1|Desi1|Dst|Fgfr2|Fhod1|Fnbp1|Gjb1|Gjc3|Glul|Grhpr|Gss|Gstm7|Hcn2|Hexb|Hoga1|Hspb1|Irf3|Jam3|Kcne2|Kcnj10|Ldhb|Micall1|Mtmr2|Nacc2|Nde1|Ntrk1|Olig2|Plekhb1|Prdx1|Pvalb|Qdpr|S100a16|S100b|Sept2|Sh3gl1|Sox10|Sp1|Stk10|Tfg|Tmtc2
brown	regulation of inflammatory response	GO:0050727	biological_process	12	114	195	10.5263	58.4615	2.51065	0.0062	0.468373	Agt|C4bp|Cd59a|Ctss|Dusp10|Ednrb|Gata3|Ghsr|Gprc5b|Il33|Rora|Serpinf1
brown	reproductive structure development	GO:0048608	biological_process	11	102	161	10.7843	63.354	2.49065	0.0059	0.460011	Col9a3|Ctnna1|Fgfr2|Fkbp4|Gata3|Lhx8|Plekha1|Sall1|Smo|Sox8|Ybx3
brown	DNA damage response, signal transduction by p53 class mediator	GO:0030330	biological_process	6	44	52	13.6364	84.6154	2.47907	0.0157	0.800371	Mdm4|Myo6|Ndrg1|Pgap2|Phlda3|Pmaip1
brown	mitochondrial transport	GO:0006839	biological_process	7	55	63	12.7273	87.3016	2.47093	0.0147	0.770957	Fbxo7|Fis1|Gm9803|Kif5b|Mpc1|Slc25a10|Slc25a13
brown	regulation of cellular ketone metabolic process	GO:0010565	biological_process	8	67	105	11.9403	63.8095	2.43984	0.0124	0.700962	Acadvl|Agt|Brca1|Gata3|Ghsr|Kat2b|Soga1|Tcf7l2
brown	neuron projection development	GO:0031175	biological_process	12	117	132	10.2564	88.6364	2.41272	0.0081	0.529587	Chat|Cit|Cntn2|Efhd1|Itgb1|Mcf2|Micall1|Myo6|Nrtn|Phgdh|Sept2|Snapin
brown	regulation of multicellular organism growth	GO:0040014	biological_process	7	57	77	12.2807	74.026	2.36465	0.0152	0.791486	Agt|Cacna2d2|Chd7|Fgfr2|Gamt|Ghsr|Ptpn11
brown	monovalent inorganic cation homeostasis	GO:0055067	biological_process	6	46	74	13.0435	62.1622	2.35497	0.0174	0.831107	Agt|Car2|Clic4|Ednrb|Kcnj10|Slc4a4
brown	transferase activity, transferring alkyl or aryl	GO:0016765	molecular_function	6	46	60	13.0435	76.6667	2.35497	0.0167	0.827514	Chm|Fnta|Gstk1|Gstm7|Gstt3|Mat2a
brown	multicellular organismal reproductive process	GO:0048609	biological_process	25	302	570	8.27815	52.9825	2.34973	0.0166	0.826034	Atp7b|Cit|Cldn11|Ddr1|Gal3st1|Gamt|Hexb|Il11ra1|Itgb1|Jam3|Lamp1|Map7|Plekha1|Ptpn11|Serpinf1|Slc29a1|Smo|Sox8|Sp1|Timp4|Tlk2|Tnfaip6|Wnt3|Ybx3|Zfp39
brown	hormone metabolic process	GO:0042445	biological_process	9	81	133	11.1111	60.9023	2.34958	0.0101	0.623975	Agt|Aldh1a1|Cacna1h|Cpq|Fdx1|H2-Ke6|Pcsk6|Plekha1|Ptpn11
brown	autophagy	GO:0006914	biological_process	9	81	89	11.1111	91.0112	2.34958	0.0122	0.694828	Abl1|Fbxo7|Fis1|Itgb4|Lamp1|Rab33b|Tmem208|Vmp1|Wipi1
brown	cellular response to oxygen levels	GO:0071453	biological_process	7	58	81	12.069	71.6049	2.31318	0.016	0.812822	Lpar1|Mdm4|Ndrg1|Pmaip1|Rora|S100b|Slc29a1
brown	potassium ion transport	GO:0006813	biological_process	11	109	147	10.0917	74.1497	2.25093	0.0119	0.6885	Atp1a2|Atp1b2|Cdkn1b|Cpox|Hcn2|Kcnab3|Kcne2|Kcnj10|Kcnk13|Nmral1|Slc12a2
brown	cellular response to drug	GO:0035690	biological_process	5	37	54	13.5135	68.5185	2.23929	0.0253	0.87551	Adssl1|Ddc|Gpld1|Kcne2|Qdpr
brown	cellular ion homeostasis	GO:0006873	biological_process	28	355	521	7.88732	68.1382	2.21925	0.0375	0.87551	4930506M07Rik|Agt|Atp1a2|Atp7b|Cacna1h|Car2|Clic4|Crhr1|Ednrb|Fis1|Fth1|Gpr12|Hcn2|Herpud1|Hexb|Itgb1|Kcne2|Kcnj10|Kif5b|Lpar1|Mtmr2|Pex5l|Pmaip1|Pvalb|S100b|Slc29a1|Spg20|Trf
brown	cellular membrane fusion	GO:0006944	biological_process	6	49	60	12.2449	81.6667	2.18056	0.0252	0.87551	Cd9|Fis1|Mfn1|Snapin|Stx5a|Vamp1
brown	chordate embryonic development	GO:0043009	biological_process	18	209	266	8.61244	78.5714	2.16548	0.0423	0.87551	Amd1|Bmi1|Brca1|Chd7|Fgfr2|Gata3|Gna12|Itgb1|Notch2|Pole|Rpa1|Smo|Sox10|Sox6|Sox8|Sp1|Syf2|Ybx3
brown	central nervous system development	GO:0007417	biological_process	6	50	66	12	75.7576	2.12525	0.027	0.87551	Chd7|Ngfr|Smo|Timp4|Zeb1|Zic1
brown	response to nutrient levels	GO:0031667	biological_process	21	255	365	8.23529	69.863	2.12441	0.0271	0.87551	Adipor2|Adssl1|Aldh1a1|Bche|Gatm|Ghsr|Glul|Gsn|Gss|Itgb1|Map7|Nqo1|Ntrk1|Pmaip1|Rrp8|Serpinf1|Sparc|Spp1|Tcf7l2|Tnrc6a|Zeb1
brown	phosphoric ester hydrolase activity	GO:0042578	molecular_function	22	272	331	8.08824	82.1752	2.086	0.0364	0.87551	Cnp|Dusp10|Dusp16|Gpld1|Inpp5f|Lpin1|Mtmr2|Pde8a|Pdp1|Pfkfb3|Phlpp1|Plcb4|Plcl1|Ppap2c|Ptp4a1|Ptpn11|Ptprb|Ptprd|Sgpp2|Smpdl3a|Tns3|Ublcp1
brown	regulation of cytokine biosynthetic process	GO:0042035	biological_process	5	40	89	12.5	44.9438	2.0417	0.0314	0.87551	Gata3|Ghsr|Hspb1|Irf3|S100b
brown	determination of left/right symmetry	GO:0007368	biological_process	5	40	59	12.5	67.7966	2.0417	0.0395	0.87551	Daam2|Notch2|Pcsk6|Smo|Zic3
brown	cell-matrix adhesion	GO:0007160	biological_process	5	40	67	12.5	59.7015	2.0417	0.0375	0.87551	Agt|Ddr1|Itgb1|Itgb4|Jam3
brown	adaptive immune response	GO:0002250	biological_process	5	40	83	12.5	48.1928	2.0417	0.0351	0.87551	Ctss|Gata3|H2-DMa|Jam3|Prkcd
brown	metal ion homeostasis	GO:0055065	biological_process	16	186	305	8.60215	60.9836	2.03476	0.0387	0.87551	Agt|Atp1a2|Crhr1|Ednrb|Fam20a|Fis1|Fth1|Gpr12|Herpud1|Hexb|Itgb1|Kcnj10|Lpar1|Pvalb|S100b|Trf
brown	actin binding	GO:0003779	molecular_function	23	292	368	7.87671	79.3478	1.99967	0.0476	0.87551	4930506M07Rik|Adssl1|Aif1l|Anln|Cnn3|Coro6|Ctnna1|Daam1|Daam2|Dst|Epb4.1l3|Ermn|Fhod1|Flii|Gsn|Itgb1|Myo1d|Myo6|Pls1|Shroom3|Tns1|Tpm2|Zfhx3
brown	negative regulation of defense response	GO:0031348	biological_process	7	65	106	10.7692	61.3208	1.98003	0.0303	0.87551	Dusp10|Gata3|Ghsr|Htra1|Irf3|Rora|Serpinf1
greenyellow	positive regulation of protein complex assembly	GO:0031334	biological_process	5	80	106	6.25	75.4717	4.82101	0.0009	1	Bax|Irf8|Jmy|Sh3glb1|Vegfa
greenyellow	steroid metabolic process	GO:0008202	biological_process	5	127	200	3.93701	63.5	3.41764	0.0071	1	Blvrb|Hsd3b3|Lipe|Tiparp|Vldlr
greenyellow	response to hypoxia	GO:0001666	biological_process	6	170	232	3.52941	73.2759	3.41583	0.0064	1	Abat|Arnt|Birc2|Bmp2|Nrf1|Vegfa
greenyellow	transcription coactivator activity	GO:0003713	molecular_function	6	173	195	3.46821	88.7179	3.3637	0.0035	1	Arnt|Birc2|Jmy|Maml1|Ncoa2|Usp16
greenyellow	response to lipopolysaccharide	GO:0032496	biological_process	5	142	247	3.52113	57.4899	3.10846	0.0124	1	Adam9|Irf8|Nrf1|Prdx3|Tjp1
greenyellow	regulation of transcription from RNA polymerase II promoter	GO:0006357	biological_process	18	1001	1357	1.7982	73.7657	2.763	0.004	1	Armcx3|Arnt|Bach2|Bmp2|Irf8|Jmy|Kdm4c|Maml1|Ncoa2|Npas2|Nrf1|Ogt|Taf4a|Tle1|Usp16|Vegfa|Vldlr|Zbtb38
greenyellow	positive regulation of gene expression	GO:0010628	biological_process	15	889	1213	1.68729	73.2894	2.24351	0.0274	1	Armcx3|Arnt|Bmp2|Irf8|Maml1|Ncoa2|Npas2|Nrf1|Ogt|Rnf6|Taf4a|Tle1|Usp16|Vegfa|Zbtb38
greenyellow	lipid binding	GO:0008289	molecular_function	8	387	520	2.06718	74.4231	2.22371	0.0279	1	Bax|Fcho2|Krit1|Nsfl1c|Ogt|Prex1|Sh3glb1|Snx27
greenyellow	cellular protein localization	GO:0034613	biological_process	5	207	241	2.41546	85.8921	2.12949	0.0447	1	Arfrp1|Armcx3|Bax|Cript|Fcho2
greenyellow	protein dimerization activity	GO:0046983	molecular_function	13	761	1062	1.70828	71.6573	2.12587	0.0307	1	Abat|Arnt|Bax|Bmp2|Cisd2|Ece1|Gad1|Ncoa2|Npas2|Sh3glb1|Taf4a|Vegfa|Zbtb38
greenyellow	cellular macromolecule catabolic process	GO:0044265	biological_process	8	402	451	1.99005	89.1353	2.10778	0.0328	1	Birc2|Magohb|Rnf6|Smarcad1|Smug1|Usp16|Usp26|Usp45
greenyellow	negative regulation of protein metabolic process	GO:0051248	biological_process	6	283	345	2.12014	82.029	1.98572	0.0482	1	Bax|Dedd|Igf2bp1|Ogt|Rnf139|Spred1
purple	axonogenesis	GO:0007409	biological_process	8	124	140	6.45161	88.5714	5.25901	0.0001	0.162	Atl1|Brsk2|Chl1|Map2|Nptx1|Pak1|Pak3|Stxbp5
purple	regulation of neuron differentiation	GO:0045664	biological_process	13	334	400	3.89222	83.5	4.42517	0.0001	0.162	Apbb1|Cntn1|Hes1|Neurod2|Nrcam|Pak3|Ptprg|Sema5a|Sox5|Spock1|Ttc3|Ywhag|Ywhah
purple	receptor signaling protein serine/threonine kinase activity	GO:0004702	molecular_function	5	73	83	6.84932	87.9518	4.33486	0.0006	0.397636	Map3k5|Mapk10|Mapk11|Pak1|Pak3
purple	MAPKKK cascade	GO:0000165	biological_process	6	103	128	5.82524	80.4688	4.2133	0.0006	0.397636	Map2k4|Map3k5|Mapk10|Mapk11|Pak3|Ppm1l
purple	regulation of exocytosis	GO:0017157	biological_process	5	77	99	6.49351	77.7778	4.17011	0.0015	0.508605	Ncam1|Pclo|Stxbp5|Syt7|Vamp2
purple	homophilic cell adhesion	GO:0007156	biological_process	5	78	107	6.41026	72.8972	4.13071	0.0015	0.508605	Cadm1|Cadm3|Clstn1|Pcdh8|Pcdhb7
purple	GTP metabolic process	GO:0046039	biological_process	9	227	275	3.96476	82.5455	3.73272	0.0006	0.397636	Agap3|Ak4|Atl1|Dnm1|Eef1a2|Gnaz|Rasl11b|Rnf112|Tubb5
purple	cell-cell signaling	GO:0007267	biological_process	8	190	258	4.21053	73.6434	3.71813	0.0009	0.452483	Chrm3|Clstn1|Dlgap4|Grin3a|Hes1|Pcdh8|Ric3|Sncb
purple	guanyl ribonucleotide binding	GO:0032561	molecular_function	11	315	395	3.49206	79.7468	3.64568	0.0007	0.40824	Agap3|Ak4|Atl1|Dnm1|Eef1a2|Gnaz|Prps1|Rasl11b|Rnf112|Sept8|Tubb5
purple	response to inorganic substance	GO:0010035	biological_process	10	283	388	3.53357	72.9381	3.515	0.0017	0.527362	Agap3|Eef1a2|Fstl3|Kcnmb4|Map3k5|Neurod2|Nptx1|Prnp|Ryr2|Slc8a1
purple	regulation of system process	GO:0044057	biological_process	12	376	501	3.19149	75.0499	3.45883	0.0012	0.508605	Chrm3|Gpd1l|Kcnc4|Mgll|Neurod2|Rims1|Ryr2|Slc8a1|Tshz3|Vamp2|Vip|Ywhag
purple	morphogenesis of an epithelium	GO:0002009	biological_process	7	173	254	4.04624	68.1102	3.34931	0.0026	0.743294	Btrc|Hes1|Pcdh8|Plxna1|Rspo3|Ryr2|Sema5a
purple	tube morphogenesis	GO:0035239	biological_process	6	152	223	3.94737	68.1614	3.02631	0.0061	1	Btrc|Hes1|Mical2|Pak1|Ryr2|Sema5a
purple	enzyme binding	GO:0019899	molecular_function	23	1050	1228	2.19048	85.5049	2.88645	0.004	0.905727	Apbb1|Atp6ap2|Brsk2|Cdc73|Chl1|Cul2|Dnm1|Gmps|Grin3a|Herc2|Hes1|Ipo5|Map2k4|Map3k5|Nek6|Pak1|Pak3|Prkag2|Rims1|Ryr2|Smyd2|Ywhag|Ywhah
purple	protein complex binding	GO:0032403	molecular_function	10	348	423	2.87356	82.2695	2.78159	0.0043	0.921971	Cul2|Dnm1|Dok6|Fstl3|Gnaz|Nsf|Ppfia2|Tubb5|Ufd1l|Vamp2
purple	secretion by cell	GO:0032940	biological_process	7	210	283	3.33333	74.2049	2.75552	0.0076	1	Brsk2|Pclo|Rims1|Stxbp5|Syn2|Syt7|Vamp2
purple	phosphorus metabolic process	GO:0006793	biological_process	21	976	1189	2.15164	82.0858	2.66081	0.0078	1	Ak4|BC018242|Brsk2|Btrc|Cdk14|Dgke|Gpd1l|Hk1|Map2k4|Map3k5|Mapk10|Mapk11|Mylk|Nek6|Pak1|Pak3|Ppm1e|Ppm1l|Prkag2|Prps1|Ptprg
purple	GTPase activity	GO:0003924	molecular_function	7	219	261	3.19635	83.908	2.63043	0.0107	1	Agap3|Atl1|Dnm1|Eef1a2|Gnaz|Rnf112|Tubb5
purple	Wnt receptor signaling pathway	GO:0016055	biological_process	6	176	222	3.40909	79.2793	2.61066	0.0127	1	Btrc|Cdc73|Cdk14|Dkk3|Rspo3|Ryr2
purple	calcium ion binding	GO:0005509	molecular_function	11	427	646	2.57611	66.0991	2.52677	0.007	1	Clstn1|Dner|Gm11639|Pcdh8|Pcdhb7|Pclo|Ryr2|Scube1|Sncb|Spock1|Syt7
purple	cognition	GO:0050890	biological_process	6	186	215	3.22581	86.5116	2.45764	0.0156	1	Apbb1|Chl1|Neurod2|Prnp|Sorcs3|Vip
purple	protein tyrosine kinase activity	GO:0004713	molecular_function	10	398	496	2.51256	80.2419	2.32056	0.0106	1	Brsk2|Cdk14|Map2k4|Map3k5|Mapk10|Mapk11|Mylk|Nek6|Pak1|Pak3
purple	cytoskeletal protein binding	GO:0008092	molecular_function	13	575	715	2.26087	80.4196	2.25166	0.0198	1	Clip1|Clstn1|Kif2a|Map2|Mical2|Nek6|Nrcam|Prnp|Slc8a1|Sncb|Vamp2|Ywhag|Ywhah
purple	identical protein binding	GO:0042802	molecular_function	16	788	1001	2.03046	78.7213	2.0564	0.0383	1	Atl1|Cadm1|Cadm3|Dnm1|Gpd1l|Grin3a|Hes1|Map3k5|Mgll|Prnp|Prps1|Ptprg|Ryr2|Scube1|Sh3gl2|Vamp2
red	G-protein coupled amine receptor activity	GO:0008227	molecular_function	5	26	53	19.2308	49.0566	6.39925	0	0.0857647	Adra2b|Adra2c|Drd1a|Htr1b|Htr1d
red	axon guidance	GO:0007411	biological_process	12	125	155	9.6	80.6452	6.23946	0	0.0857647	Ank3|Dag1|Dlx5|Epha4|Foxp1|Fzd3|Myh10|Reln|Shh|Slit3|Smad4|Usp33
red	palate development	GO:0060021	biological_process	6	56	75	10.7143	74.6667	4.77129	0.0002	0.1215	Bmpr1a|Dlx5|Inhba|Shh|Ski|Smad4
red	regulation of blood vessel size	GO:0050880	biological_process	5	41	65	12.1951	63.0769	4.76886	0.0009	0.230211	Adora2a|Drd1a|Htr1b|Htr1d|Itgb1bp1
red	positive regulation of reproductive process	GO:2000243	biological_process	5	43	55	11.6279	78.1818	4.61402	0.0008	0.230211	Inhba|Shh|Snw1|Srpk1|Trim11
red	positive regulation of epithelial cell proliferation	GO:0050679	biological_process	8	96	134	8.33333	71.6418	4.55886	0.0003	0.136687	Acvrl1|Aggf1|Bmpr1a|C5ar2|Cdh13|Dlx5|Foxp1|Shh
red	anatomical structure formation involved in morphogenesis	GO:0048646	biological_process	24	520	685	4.61538	75.9124	4.51323	0.0001	0.0857647	Acvrl1|Adra2b|Aggf1|Atp5b|Bbip1|Bmpr1a|Cdh13|Cntnap1|Dlx5|Fzd3|Hbegf|Inhba|Itgb1bp1|Meis1|Myh10|Ncmap|Nrxn3|Onecut2|Reln|Sema3e|Shank3|Shh|Ski|Smad4
red	synaptic transmission	GO:0007268	biological_process	9	130	156	6.92308	83.3333	4.14028	0.0003	0.136687	Adora2a|Cacnb2|Camk4|Drd1a|Gabrd|Htr1b|Htr1d|Nrxn3|Vdac1
red	maintenance of protein location in cell	GO:0032507	biological_process	6	69	77	8.69565	89.6104	4.07983	0.0013	0.266958	Ank3|Cd4|Dag1|Golph3|Morc3|Sun2
red	positive regulation of protein kinase B signaling cascade	GO:0051897	biological_process	5	52	77	9.61538	67.5325	4.02133	0.0027	0.371377	Chil1|Fam132a|Gcnt2|Hbegf|Itgb1bp1
red	cognition	GO:0050890	biological_process	11	186	215	5.91398	86.5116	3.958	0.0002	0.1215	Camk4|Cbr3|Dopey2|Drd1a|Nrxn3|Pde1b|Ppp1r1b|Rcan1|Reln|Shank3|Vdac1
red	regulation of localization	GO:0032879	biological_process	40	1165	1557	3.43348	74.8234	3.8701	0	0.0857647	Actn2|Acvrl1|Adora2a|Ahcyl1|Ank3|Bcr|Bmpr1a|C5ar2|Cacnb2|Camk4|Cdh13|Crebrf|Cyld|Dach1|Dag1|Dnajc1|Drd1a|Fam132a|Gcnt2|Golph3|Grb7|Hbegf|Htr1b|Inhba|Itgb1bp1|Kcna4|Kcnq3|Kcns2|Lpl|Mbtps1|Onecut2|Pard3|Pde8b|Pdpk1|Rab14|Scn2b|Shh|Smad4|Sun2|Vdac1
red	regulation of locomotion	GO:0040012	biological_process	18	394	529	4.56853	74.4802	3.84096	0.0001	0.0857647	Acvrl1|Adora2a|Bcr|C5ar2|Cdh13|Dach1|Dag1|Drd1a|Gcnt2|Grb7|Hbegf|Htr1d|Itgb1bp1|Onecut2|Pdpk1|Shh|Sun2|Trim11
red	SMAD binding	GO:0046332	molecular_function	5	58	67	8.62069	86.5672	3.69748	0.0036	0.416571	Acvrl1|Bmpr1a|Ski|Smad4|Snw1
red	regulation of transforming growth factor beta receptor signaling pathway	GO:0017015	biological_process	5	60	74	8.33333	81.0811	3.59921	0.0026	0.3645	Onecut2|Pdpk1|Ski|Smad4|Snw1
red	G-protein signaling, coupled to cyclic nucleotide second messenger	GO:0007187	biological_process	5	68	105	7.35294	64.7619	3.24511	0.0065	0.576216	Adora2a|Drd1a|Fzd3|Htr1b|Htr1d
red	regulation of behavior	GO:0050795	biological_process	6	91	148	6.59341	61.4865	3.2301	0.0059	0.562235	Adora2a|C5ar2|Cdh13|Htr1b|Htr1d|Reln
red	regulation of adenylate cyclase activity	GO:0045761	biological_process	5	70	102	7.14286	68.6275	3.16495	0.0067	0.581464	Adora2a|Drd1a|Gng7|Htr1b|Htr1d
red	cell adhesion	GO:0007155	biological_process	18	469	678	3.83795	69.174	3.03489	0.0018	0.298227	Adam23|Aggf1|Cadm2|Cd4|Cdh13|Cntnap1|Dag1|Epha4|Fblim1|Golph3|Itga9|Itgb1bp1|Lmo7|Myh10|Nrxn3|Pard3|Reln|Vamp3
red	locomotory behavior	GO:0007626	biological_process	8	155	189	5.16129	82.0106	2.92544	0.0055	0.541824	Adora2a|Drd1a|Epha4|Gng7|Klhl1|Pde1b|Sez6|Shank3
red	negative regulation of immune system process	GO:0002683	biological_process	7	128	213	5.46875	60.0939	2.90919	0.0065	0.576216	Adora2a|Bcr|C5ar2|Cactin|Cyld|Pdpk1|Shh
red	positive regulation of transcription from RNA polymerase II promoter	GO:0045944	biological_process	21	592	835	3.5473	70.8982	2.90157	0.0015	0.276835	Ablim2|Acvrl1|Arhgef2|Cdh13|Dlx5|Ell3|Foxp1|Inhba|Itgb1bp1|Jade1|Meis1|Meis2|Mllt10|Onecut2|Shh|Ski|Smad4|Snw1|Taf7|Zfp148|Zfp462
red	cellular component assembly	GO:0022607	biological_process	33	1059	1337	3.11615	79.2072	2.89355	0.0047	0.50019	Actn2|Acvrl1|Ank3|Bbip1|Ccdc88c|Cdh13|Cntnap1|Crnkl1|Dach1|Fcho1|Golph3|Grb7|Itgb1bp1|Kcna4|Kcns2|Kctd20|Mipol1|Myh10|Ncmap|Ndufaf4|Nrxn3|Nup93|Onecut2|Pard3|Pdpk1|Ryr3|Shank3|Ski|Smad4|Snrpc|Srsf10|Vamp3|Zfp148
red	muscle contraction	GO:0006936	biological_process	5	81	129	6.17284	62.7907	2.77102	0.0134	0.730903	Actn2|Drd1a|Htr1d|Ryr3|Scn2b
red	lung development	GO:0030324	biological_process	5	84	110	5.95238	76.3636	2.67522	0.0154	0.730903	Bmpr1a|Chil1|Foxp1|Ppp1ca|Shh
red	synapse organization	GO:0050808	biological_process	5	85	92	5.88235	92.3913	2.64423	0.0158	0.730903	Ank3|Nrxn3|Sema3e|Sez6|Shank3
red	response to alkaloid	GO:0043279	biological_process	5	87	117	5.74713	74.359	2.58361	0.0182	0.730903	Adora2a|Drd1a|Htr1b|Ppp2r2a|Ryr3
red	amine binding	GO:0043176	molecular_function	5	87	130	5.74713	66.9231	2.58361	0.0173	0.730903	Adra2b|Adra2c|Drd1a|Htr1b|Htr1d
red	calmodulin binding	GO:0005516	molecular_function	6	115	139	5.21739	82.7338	2.55985	0.0161	0.730903	Epb4.1|Myh10|Ndufaf4|Pde1b|Ryr3|Strn
red	gated channel activity	GO:0022836	molecular_function	9	207	298	4.34783	69.4631	2.53213	0.0124	0.730903	Cacnb2|Gabra4|Gabrd|Kcna4|Kcnq3|Kcns2|Ryr3|Scn2b|Vdac1
red	positive regulation of developmental process	GO:0051094	biological_process	18	526	743	3.42205	70.7941	2.5155	0.0103	0.712047	Acvrl1|Adra2b|Adra2c|Aggf1|Bmpr1a|Chil1|Dlx5|Ell3|Epha4|Gcnt2|Inhba|Lpl|Nrxn3|Rbm19|Reln|Shank3|Shh|Smad4
red	secretion by cell	GO:0032940	biological_process	9	210	283	4.28571	74.2049	2.48492	0.012	0.730903	Chil1|Exoc3|Golph3|Inhba|Myh10|Nrxn3|Syt6|Txlna|Vamp3
red	ion channel activity	GO:0005216	molecular_function	10	244	363	4.09836	67.2176	2.46784	0.0119	0.730903	Asic4|Cacnb2|Gabra4|Gabrd|Kcna4|Kcnq3|Kcns2|Ryr3|Scn2b|Vdac1
red	posttranscriptional regulation of gene expression	GO:0010608	biological_process	13	351	395	3.7037	88.8608	2.42874	0.0072	0.60331	Ago4|Ccdc88c|Cnot6|D7Ertd443e|Dnajc1|Eif2ak1|Gcnt2|Grb7|Morc3|Ppp1ca|Rgs2|Usp3|Ybx1
red	regulation of ion homeostasis	GO:2000021	biological_process	6	121	166	4.95868	72.8916	2.41909	0.0174	0.730903	Adora2a|Drd1a|Ncmap|Pard3|Pdpk1|Scn2b
red	negative regulation of neurogenesis	GO:0050768	biological_process	5	93	103	5.37634	90.2913	2.41164	0.0244	0.827876	Arhgef2|Bmpr1a|Epha4|Ski|Trim11
red	negative regulation of response to external stimulus	GO:0032102	biological_process	5	94	139	5.31915	67.6259	2.38431	0.0238	0.819911	Adora2a|Bcr|C5ar2|Epha4|Fam132a
red	actin binding	GO:0003779	molecular_function	11	292	368	3.76712	79.3478	2.28967	0.013	0.730903	Ablim2|Actn2|Arpc2|Dag1|Epb4.1|Inf2|Klhl1|Klhl20|Myh10|Shank3|Zfp462
red	receptor signaling protein activity	GO:0005057	molecular_function	5	98	116	5.10204	84.4828	2.27846	0.0291	0.913817	2610018G03Rik|Acvrl1|Bmpr1a|Smad4|Tiam2
red	protein domain specific binding	GO:0019904	molecular_function	16	478	567	3.34728	84.3034	2.27279	0.0207	0.76197	Actn2|Ccdc88c|Cntnap1|Dag1|Dlx5|Ebf1|Epha4|Fzd3|Mitd1|Mpp6|Pmepa1|Ptpn12|Shank3|Ski|Strn|Trim11
red	core promoter proximal region sequence-specific DNA binding	GO:0000987	molecular_function	6	128	187	4.6875	68.4492	2.2652	0.0223	0.79301	Dlx5|Foxp1|Meis1|Meis2|Onecut2|Smad4
red	ion transmembrane transport	GO:0034220	biological_process	12	331	463	3.62538	71.4903	2.25208	0.0131	0.730903	Asic4|Atp2a2|Atp2b1|Atp5b|Cacnb2|Gm10250|Kcna4|Kcnq3|Kcns2|Mmgt2|Ryr3|Scn2b
red	cell activation	GO:0001775	biological_process	10	260	402	3.84615	64.6766	2.25124	0.0151	0.730903	Acvrl1|Adora2a|Adra2b|Adra2c|Camk4|Cd4|Foxp1|Shh|Smad4|Txlna
red	response to growth factor stimulus	GO:0070848	biological_process	6	131	174	4.58015	75.2874	2.20232	0.0291	0.913817	Acvrl1|Dlx5|Itgb1bp1|Meis2|Pdpk1|Smad4
red	epithelial cell differentiation	GO:0030855	biological_process	6	131	197	4.58015	66.4975	2.20232	0.0274	0.894978	Acvrl1|Dlx5|Foxp1|Scel|Smad4|Vdac1
red	phosphorus metabolic process	GO:0006793	biological_process	28	976	1189	2.86885	82.0858	2.18666	0.0299	0.913817	2610018G03Rik|Acvrl1|Adra2b|Adra2c|Bcr|Bmpr1a|Camk4|Cdk19|Ckb|Dgkb|Dlgap5|Dusp12|Eif2ak1|Epha4|Etnk1|Morc3|Mpp6|Pdpk1|Pdxk|Ppm1d|Ppp1ca|Ppp2r2a|Ptpn12|Ptpn5|Reln|Srpk1|Stk32a|Vrk1
red	developmental growth	GO:0048589	biological_process	6	132	178	4.54545	74.1573	2.18175	0.028	0.905188	Bmpr1a|Hbegf|Ptpn12|Shh|Slit3|Smad4
red	branching morphogenesis of a tube	GO:0048754	biological_process	5	103	151	4.85437	68.2119	2.15334	0.0349	0.913817	Dag1|Ppp1ca|Sema3e|Shh|Smad4
red	actin filament-based process	GO:0030029	biological_process	10	282	341	3.5461	82.6979	1.97725	0.0251	0.837432	Ablim2|Arhgef2|Bcr|Epb4.1|Foxp1|Inf2|Myh10|Pard3|Sipa1l1|Sun2
red	negative regulation of cell growth	GO:0030308	biological_process	5	111	140	4.5045	79.2857	1.96769	0.045	1	Acvrl1|D7Ertd443e|Inhba|Slit3|Smad4
salmon	alcohol catabolic process	GO:0046164	biological_process	5	69	95	7.24638	72.6316	6.23842	0.0002	1	Amdhd2|Bad|Gk5|Gpi1|Pgk1-rs7
salmon	cellular carbohydrate catabolic process	GO:0044275	biological_process	5	72	91	6.94444	79.1209	6.07682	0.0003	1	Amdhd2|Bad|Gk5|Gpi1|Pgk1-rs7
salmon	in utero embryonic development	GO:0001701	biological_process	5	205	261	2.43902	78.5441	2.80233	0.0137	1	Eif2s2|Gpi1|Nmt1|Plod3|Smarca4
salmon	cellular component assembly at cellular level	GO:0071844	biological_process	11	757	951	1.4531	79.6004	2.2782	0.0146	1	Bad|Baiap2l1|Celsr3|Cog4|Fbln5|Fopnl|Gemin7|Plod3|Smarca4|Syde1|Tubb2b
tan	response to carbohydrate stimulus	GO:0009743	biological_process	5	97	136	5.15464	71.3235	4.53803	0.0009	1	Cst3|Gja1|Ncf2|Nkx2-2|Srebf1
tan	regulation of catabolic process	GO:0009894	biological_process	16	688	820	2.32558	83.9024	4.18878	0.0001	0.486	Arhgap23|Arhgef10l|Asap2|Bin1|Cyth1|Dnajb2|Entpd5|Gja1|Mad2l2|Nbas|Ppif|Psd2|Scrib|Sirt2|Snx1|Tbc1d10b
tan	tissue development	GO:0009888	biological_process	10	374	583	2.6738	64.1509	3.78371	0.0013	1	Arid5b|Csf1|Gja1|Pln|Ptch1|Ptges3|Sbds|Sox21|Srpk3|Zbtb17
tan	chemotaxis	GO:0006935	biological_process	7	239	365	2.92887	65.4795	3.43605	0.0031	1	Cmtm3|Efnb3|Lmx1a|Pde4b|Ptafr|Sbds|Scrib
tan	cell proliferation	GO:0008283	biological_process	8	311	450	2.57235	69.1111	3.24775	0.0036	1	Csf1|Entpd5|Pim1|Ptch1|Ptges3|Sbds|Scrib|Tacc3
tan	regulation of sequence-specific DNA binding transcription factor activity	GO:0051090	biological_process	6	209	309	2.87081	67.6375	3.11873	0.0079	1	Arid5b|Mad2l2|Mavs|Nkx2-2|Pim1|Ptch1
tan	negative regulation of developmental process	GO:0051093	biological_process	9	443	612	2.0316	72.3856	2.65393	0.009	1	2610034B18Rik|Abcg1|Dynlt1b|Gja1|Lmx1a|Mad2l2|Nkx2-2|Ptch1|Sirt2
tan	regulation of cell cycle	GO:0051726	biological_process	10	526	635	1.90114	82.8346	2.57365	0.0095	1	Bin1|Cables1|Cenpj|Mad2l2|Pim1|Ptch1|Sbds|Scrib|Sirt2|Tacc3
tan	regulation of growth	GO:0040008	biological_process	8	388	513	2.06186	75.6335	2.54335	0.014	1	Csf1|Dnajb2|Gja1|Lmx1a|Mad2l2|Mrgbp|Ogfr|Ptch1
tan	regulation of localization	GO:0032879	biological_process	17	1165	1557	1.45923	74.8234	2.23524	0.0249	1	2610034B18Rik|Abcg1|Bin1|Csf1|Gja1|Ibtk|Mavs|Pln|Ppif|Ptch1|Rbpms|Sash1|Sec24a|Sema6d|Sirt2|Srebf1|Tacc3
tan	cell death	GO:0008219	biological_process	8	452	573	1.76991	78.8831	2.07434	0.0317	1	Aven|Bfar|Cst3|Dpf2|Fgl2|Gja1|Ppif|Scrib
tan	active transmembrane transporter activity	GO:0022804	molecular_function	5	238	332	2.10084	71.6867	2.04564	0.0454	1	Abcg1|Atp1b3|Slc15a3|Slc16a4|Slc43a2
tan	lipid binding	GO:0008289	molecular_function	7	387	520	1.80879	74.4231	1.99786	0.0387	1	Cyth1|Fermt2|Psd2|Ptafr|Ptch1|Snx1|Soat1
turquoise	negative regulation of cytoskeleton organization	GO:0051494	biological_process	23	79	92	29.1139	85.8696	4.1753	0	0.3645	Apc|Aurka|Coro1a|Dlc1|Dmtn|Fgf13|Fhod3|Gas2l1|Park2|Pfn2|Plekhh2|Rdx|Shank1|Shroom2|Slit2|Snca|Stmn1|Stmn2|Tmsb10|Tmsb15b2|Tmsb4x|Twf1|Twf2
turquoise	behavior	GO:0007610	biological_process	77	391	505	19.6931	77.4257	3.82148	0.0002	0.486	Abca7|Abi2|Adam22|Adcy1|Aldh1a3|Als2|Amph|Anxa7|Apba2|App|Arc|Arcn1|Asl|Astn1|Atad1|Atp8a1|Atp8a2|Bbs4|Bdnf|Btg2|Cacna1b|Cacna1e|Cartpt|Cck|Cux2|Cxcl12|Cyp11a1|Egr2|Epm2a|Fen1|Fgf13|Fos|Gcnt4|Gls|Gnao1|Gnaq|Grin2b|Hmgcr|Hprt|Kcnip3|Kcnma1|Mef2c|Ncoa1|Negr1|Nlgn2|Nr4a2|Nrxn1|Nrxn2|Oprk1|Oprl1|Oxr1|Pafah1b1|Park2|Pcdh15|Per3|Prkar1b|Prkcg|Pten|Rmi1|Sez6l|Shank1|Shank2|Slc17a7|Slc1a2|Slitrk1|Slitrk5…
turquoise	neuron migration	GO:0001764	biological_process	24	90	109	26.6667	82.5688	3.77105	0.0006	0.795273	Astn1|Cck|Cdkl5|Ctnnb1|Cxcl12|Dclk1|Dcx|Fbxo45|Fgf13|Gpm6a|Katna1|Matn2|Mef2c|Nr2f1|Nr2f2|Nr4a2|Nrp2|Pafah1b1|Prkg1|Ptk2|Satb2|Sema3a|Usp9x|Ywhae
turquoise	SNARE binding	GO:0000149	molecular_function	17	57	61	29.8246	93.4426	3.7023	0.0008	0.833143	Cav2|Cplx3|Gopc|Napb|Snap25|Stx12|Stx1a|Stx7|Stxbp1|Sybu|Syp|Syt1|Syt5|Tmed9|Trim9|Uvrag|Ykt6
turquoise	synaptic transmission	GO:0007268	biological_process	31	130	156	23.8462	83.3333	3.5856	0.001	0.841154	Als2|Apba2|Cacna1e|Cacna1g|Cartpt|Cav2|Cnih3|Ctnnb1|Dlgap1|Gipc1|Gls|Gria2|Gria3|Grik3|Grik5|Grin2b|Kcnma1|Napb|Nrxn1|Nrxn2|Pafah1b1|Park2|Prkcg|Pten|Slc17a7|Slitrk5|Snca|Stxbp1|Sv2b|Syp|Usp14
turquoise	signal release	GO:0023061	biological_process	20	79	105	25.3165	75.2381	3.17649	0.0025	0.91125	Bdnf|Cacna1b|Cartpt|Cplx3|Fkbp1b|Gipc1|Ildr2|Lin7c|Nrxn1|Nrxn2|Rab1|Rab11fip2|Rapgef4|Snap25|Stxbp1|Syn1|Syt1|Tmf1|Ube2q1|Vgf
turquoise	nervous system development	GO:0007399	biological_process	31	139	169	22.3022	82.2485	3.16901	0.0028	0.949395	2510003E04Rik|Actl6b|Ank2|Bdnf|Bex1|Brinp3|Camk2g|Cntn4|Dok5|Epm2a|Erbb4|Fos|Fut9|Gap43|Gfra1|Gfra2|Intu|Ndufv2|Nr2f1|Nr4a2|Pcsk2|Pura|Rab5a|Scn2a1|Sema4b|Sema5b|Slc1a2|Slc7a5|Slitrk1|Smarca2|Srrm4
turquoise	neuron projection morphogenesis	GO:0048812	biological_process	39	185	205	21.0811	90.2439	3.16889	0.002	0.882474	Adcy1|Afg3l2|Als2|Apc|App|Atp8a2|Cck|D3Bwg0562e|Dclk1|Dcx|Fbxo45|Flot1|Gli2|Gpm6a|Hprt|Klf7|Map1b|Map2k1|Matn2|Mycbp2|Nr4a2|Nrn1|Nyap1|Omg|Pacsin1|Pafah1b1|Pten|Ptk2|Rbfox2|Rtn4r|Sdc2|Sema3a|Sema4a|Slc9a6|Slit1|Slit2|Slitrk1|Slitrk5|Stmn1
turquoise	secretion by cell	GO:0032940	biological_process	42	210	283	20	74.2049	2.91353	0.0051	1	Bdnf|Bloc1s6|Cacna1b|Cartpt|Chp1|Cplx3|Ctgf|Dmtn|Exoc1|Exoc5|Fkbp1b|Gipc1|Gnpda1|Ildr2|Lin7c|Nrxn1|Nrxn2|Pafah1b1|Pcsk5|Prss12|Rab1|Rab11fip2|Rab3d|Rapgef4|Rasgrp1|Snap25|Stx12|Stx1a|Stx2|Stx7|Stxbp1|Syn1|Syt1|Syt16|Syt5|Sytl2|Tmf1|Trim9|Ube2q1|Unc13d|Vgf|Ykt6
turquoise	ubiquitin-protein ligase activity	GO:0004842	molecular_function	45	234	251	19.2308	93.2271	2.72806	0.0082	1	Aurkaip1|Birc3|Brap|Fbxl3|Fbxo11|Fbxo4|Fbxw11|Fem1b|Gm15800|Hace1|Herc3|Herc4|Herc6|Kctd13|Klhl21|Klhl42|Magel2|March1|March6|Mycbp2|Nsmce2|Park2|Prpf19|Rffl|Rnf11|Rnf144b|Rnf2|Rnf34|Rnf4|Rnf41|Siah1a|Skp2|Trim23|Trim3|Trim32|Trim68|Trim9|Ube2a|Ube2c|Ube2n|Ube2t|Ube2w|Ubr1|Ubr3|Ubr7
turquoise	regulation of exocytosis	GO:0017157	biological_process	18	77	99	23.3766	77.7778	2.63211	0.0113	1	Abr|Adra2a|Cacna1g|Cadps2|Grik5|Napb|Pfn2|Rab3b|Rab3d|Rab5a|Rapgef4|Sept5|Snca|Stx1a|Stxbp1|Syt1|Trim9|Unc13d
turquoise	regulation of ion transmembrane transport	GO:0034765	biological_process	29	141	185	20.5674	76.2162	2.58096	0.0148	1	Asic2|Cacna1b|Cacna1e|Cacna1g|Cacna2d1|Calm1|Chp1|Clcn2|Clic5|Ctnnb1|Efcab4b|Egf|Fkbp1b|Kcnd3|Kcnf1|Kcnh3|Kcnh7|Kcnip3|Kcnip4|Kcnj3|Kcnj9|Kcns1|Kcnv1|Pdgfb|Scn2a1|Scn7a|Sri|Trpc6|Trpm4
turquoise	neuromuscular process controlling balance	GO:0050885	biological_process	12	46	52	26.087	88.4615	2.57533	0.0144	1	Abr|Aldh1a3|App|Clic5|Kcnma1|Nbn|Nlgn2|Nrxn1|Pafah1b1|Rbfox2|Shank1|Tnr
turquoise	neurotransmitter transport	GO:0006836	biological_process	15	62	74	24.1935	83.7838	2.55076	0.0141	1	Cacna1b|Cplx3|Lin7c|Nrxn1|Nrxn2|Park2|Slc17a7|Slc6a15|Slc6a7|Snap25|Stxbp1|Sv2b|Syn1|Synj1|Syt1
turquoise	actin binding	GO:0003779	molecular_function	53	292	368	18.1507	79.3478	2.50362	0.0159	1	Ablim1|Ablim3|Actn4|Actr2|Aif1|Arc|Arpc5|Bloc1s6|Ccdc88a|Cfl1|Coro1a|Coro2a|Diap1|Dmtn|Enc1|Fbxo25|Fgd4|Fgf2|Fhod3|Fmn2|Fxyd5|Gipc1|Hook1|Kcnma1|Kif18a|Lasp1|Maea|Marcks|Med28|Myh3|Myl4|Myo1c|Ncald|Parvg|Pfn2|Plekhh2|Pls3|Ptk2|Rdx|Shroom2|Sntg1|Spire1|Syn1|Tmsb10|Tmsb15b2|Tmsb4x|Tpm3|Twf1|Twf2|Wasf3|Wasl|Wdr1|Wipf2
turquoise	regulation of axon extension	GO:0030516	biological_process	12	48	54	25	88.8889	2.40833	0.0189	1	Bdnf|Cdkl5|Cxcl12|Islr2|Map1b|Pafah1b1|Sema3a|Sema4f|Slit1|Slit2|Tnr|Twf2
turquoise	protein N-terminus binding	GO:0047485	molecular_function	18	81	85	22.2222	95.2941	2.39254	0.0237	1	Actn4|Alg2|Calm1|Csnk2a2|Eif3e|Exoc4|Exoc5|Gtf2h3|Mau2|Nbn|Ncoa1|Pdcd10|Pex19|Sdcbp|Snca|Stx1a|Stxbp1|Zwint
turquoise	channel regulator activity	GO:0016247	molecular_function	14	59	72	23.7288	81.9444	2.38244	0.0237	1	Ank2|Atp2b4|Cnih3|Ensa|Fgf13|Fkbp1b|Hpcal4|Kcnip3|Kcns1|Nrxn1|Nrxn2|Prkg1|Stx1a|Ywhae
turquoise	GTP catabolic process	GO:0006184	biological_process	40	215	261	18.6047	82.3755	2.33999	0.0199	1	Arl1|Arl4a|Cdc42|Eftud2|Eif2s3y|Gfm2|Gnao1|Gnaq|Gnb1|Gnb4|Gng2|Gng3|Gng4|Gnl1|Gnl2|Gnl3l|Gtpbp3|Guf1|Mx1|Noa1|Rab1|Rab28|Rab32|Rab33a|Rab3b|Rab3d|Rab5a|Rab6a|Ran|Rap2a|Rasl10a|Rheb|Rhoh|Rnd3|Rragc|Srl|Trim23|Tuba1a|Tubb2a|Tubg2
turquoise	glycosylation	GO:0070085	biological_process	29	150	200	19.3333	75	2.21451	0.0294	1	Alg2|Alg9|B3galnt1|B3galt2|B3gat2|B3glct|B4galt4|B4galt5|B4galt6|Cds2|Cog6|Cog7|Dolpp1|Ext1|Ext2|Extl1|Fut2|Fut9|Galnt14|Galnt18|Gcnt1|Gcnt4|Gm20388|Mgat3|Mgat5|Slc4a10|St3gal1|Stt3b|Tusc3
turquoise	GTPase activity	GO:0003924	molecular_function	40	219	261	18.2648	83.908	2.21242	0.0276	1	Arl1|Arl4a|Arl6|Arl8a|Cdc42|Eftud2|Eif2s3y|Eral1|Gfm2|Gnao1|Gnaq|Gnb1|Gnb4|Gng2|Gng3|Gng4|Gnl1|Gnl2|Gnl3l|Gtpbp3|Guf1|Mx1|Noa1|Rab1|Rab28|Rab32|Rab33a|Rab3b|Rab3d|Rab5a|Rab6a|Ran|Rap2a|Rheb|Rragc|Srl|Trim23|Tuba1a|Tubb2a|Tubg2
turquoise	positive regulation of neuron differentiation	GO:0045666	biological_process	12	51	81	23.5294	62.963	2.17228	0.0348	1	Bdnf|Brinp1|Brinp2|Brinp3|Cxcl12|Gli2|Mef2c|Ncoa1|Prpf19|Trim32|Vwc2|Vwc2l
turquoise	ion transmembrane transporter activity	GO:0015075	molecular_function	83	505	706	16.4356	71.5297	2.16039	0.0377	1	AI118078|Asic2|Atp10b|Atp11b|Atp2b4|Atp5h|Atp5j|Atp6v0d1|Atp6v1e1|Atp6v1h|Atp8a1|Atp8a2|Cacna1b|Cacna1e|Cacna1g|Cacna2d1|Catsper2|Clcc1|Clcn2|Clcn7|Clic5|Eral1|Fxyd5|Fxyd6|Fxyd7|Gabra3|Gabrb3|Gm11273|Gnl2|Gnl3l|Gpm6a|Gria2|Gria3|Grik3|Grik5|Grin2b|Gtpbp3|Kcnd3|Kcnf1|Kcnh3|Kcnh7|Kcnip3|Kcnip4|Kcnj3|Kcnj9|Kcnma1|Kcns1|Kcnv1|Lasp1|Nipa1|Pcyox1|Rap1gds1|Rap2a|Rasa3|Scn2a1|Scn7a|Slc12a6|Slc17a7|Slc1a2…
turquoise	response to organic nitrogen	GO:0010243	biological_process	25	127	165	19.685	76.9697	2.1534	0.0373	1	Aacs|Adcy6|Asns|Bdnf|Btg2|Calm1|Ccnd1|Cfl1|Col6a1|Cpeb4|Ctgf|Diap1|Gabrb3|Gnao1|Hmgcs1|Hnmt|Hprt|Mapk9|Nr4a2|Rraga|Slc1a2|Sst|Trdmt1|Ubr1|Uros
turquoise	multicellular organismal response to stress	GO:0033555	biological_process	13	57	71	22.807	80.2817	2.13577	0.0463	1	Adra2a|Als2|Bdnf|Cacna1b|Cacna1e|Cck|Grin2b|Kcnip3|Nr4a2|Prkcg|Pten|Thbs4|Usp46
turquoise	growth factor activity	GO:0008083	molecular_function	16	74	147	21.6216	50.3401	2.13336	0.0394	1	Bdnf|Bmp3|Clec11a|Ctgf|Cxcl12|Egf|Fgf13|Fgf2|Fgf5|Gdf10|Lefty2|Nov|Nrg3|Nrg4|Pdgfb|Thbs4
turquoise	ion channel binding	GO:0044325	molecular_function	14	63	68	22.2222	92.6471	2.1086	0.0395	1	Akap6|Ank2|Calm1|Camk2d|Ctnnb1|Diap1|Fgf13|Fhl1|Fkbp1b|Gopc|Kcnd3|Kcnip3|Trpc1|Ywhae
turquoise	negative regulation of response to external stimulus	GO:0032102	biological_process	19	94	139	20.2128	67.6259	2.00181	0.0487	1	Abr|Aif1|Cartpt|Cck|Fgf2|Hmgcr|Ier3|Mvk|Nfkb1|Nrxn1|Pglyrp1|Psma1|Pten|Sema3a|Sharpin|Slit1|Slit2|Tnr|Wnt4
Table S5: GO-terms, number of genes tested and changed, significance, and identification of genes in each of the significant WGCNA modules.
